# Supplementary material for: Hive Transplantation Has Minimal Impact on the Core Gut Microbiome of the Australian Stingless Bee, Tetragonula carbonaria
Source: Microb Ecol. 2023 Apr 24;86(3):2086–96. doi: 10.1007/s00248-023-02222-w (PMC10497653; doi:10.1007/s00248-023-02222-w)
Supplement: Supplementary file 1 — Supplementary file1 (XLSX 62.9 KB) [file 248_2023_2222_MOESM1_ESM.xlsx]

## Sheet: Table S1 Meta Data and Reads
Sample Identification	Hive Type	Sequence File Idenitification	Demultiplexed Seequence Count	Filtered, Denoised, Non-chimeric Sequence Counts	Taxonomic filtering and sample removal
Box-1	Box	ZT2_1	11270	3249	3249
Box-2	Box	ZT2_2	11467	3013	2991
Box-3	Box	ZT2_3	34471	8707	8652
Box-4*	Box	ZT2_4*	15122	4955	NA
Box-5	Box	ZT2_5	8184	2691	2680
Box-6	Box	ZT2_6	11755	5313	5296
Box-7	Box	ZT2_7	5888	3166	3166
Log-4	Log	ZT3_4	6700	3123	3118
Log-6	Log	ZT3_6	11965	7064	6998
Log-7	Log	ZT3_7	10800	5109	5094
Log-9	Log	ZT3_9	8880	4415	4407
Log-10	Log	ZT3_10	12485	6838	6829
* omitted from downstream analysis due to bias in classification of unassigned reads shown in Figure S1
Table S1. Sample metadata and sequence read counts

## Sheet: Table S2 Taxa abundance in bees
Taxonomic Classification								Individual bee relative abundance %
Silva ASV Identification	Kingdom	Phylum	Class	Order	Family	Genus	Species	Box-1	Box-2	Box-3	Box-5	Box-6	Box-7	Log-4	Log-6	Log-7	Log-9	Log-10
3186c5f1a9672e9e9b91e8b3b3854476*	Bacteria	Firmicutes	Bacilli	Lactobacillales	Lactobacillaceae	Lactobacillus	NA	29.5522	47.6493	0.0746269	60.9701	42.0896	0	41.306	25.8209	70.6716	25.4851	12.0896
82666c88043f6c66a4e65e5199894774*	Bacteria	Proteobacteria	Alphaproteobacteria	Acetobacterales	Acetobacteraceae	uncultured	uncultured_Acetobacteraceae	0	0	5.59701	12.0149	20.597	13.4701	57.6493	5.85821	28.0224	71.5672	38.5075
0d467c6f63f6ae9f3458b88093b79888*	Bacteria	Firmicutes	Bacilli	Lactobacillales	Lactobacillaceae	Lactobacillus	uncultured_Lactobacillus	19.6269	13.8433	1.45522	0	0	3.35821	0	19.9627	0	0	3.84328
a575d858b47100e77bb5a9624d6070e0*	Bacteria	Firmicutes	Bacilli	Lactobacillales	Lactobacillaceae	Lactobacillus	uncultured_Lactobacillus	17.4627	12.8731	1.6791	0	0	3.13433	0	24.6642	0	0	5.70896
33aa35723654a0a8dca0379abb191259*	Bacteria	Firmicutes	Bacilli	Lactobacillales	Lactobacillaceae	Lactobacillus	uncultured_Lactobacillus	0	0	58.4701	0	28.2463	49.2164	0	0	0	0	0
528f8b6e4af2f259a73a088460dcc4f7*	Bacteria	Firmicutes	Bacilli	Lactobacillales	Lactobacillaceae	Lactobacillus	uncultured_Lactobacillus	24.3284	17.2015	1.60448	0	0	4.29104	0	0	0	0	0
422f3e05dae6b1e5434af87a2f7cf991*	Bacteria	Firmicutes	Bacilli	Lactobacillales	Lactobacillaceae	Lactobacillus	uncultured_Lactobacillus	0	0	0	0	0	0	0	18.3955	0	0	4.51493
fbc00ad075f3c2b9713ee69239219b79*	Bacteria	Firmicutes	Bacilli	Lactobacillales	Lactobacillaceae	Lactobacillus	NA	0	0	0	16.9776	0	9.70149	0	0	0	0	0
2bc04c5d8e6d06a49021a8f16aff2044*	Bacteria	Proteobacteria	Alphaproteobacteria	Acetobacterales	Acetobacteraceae	Bombella	NA	1.6791	0.335821	7.5	3.28358	0	8.50746	0	1.04478	0	0	31.7164
caeabab0f1af46d4d562bae299b342fa	Bacteria	Planctomycetota	Planctomycetes	Pirellulales	Pirellulaceae	Pir4_lineage	NA	0	0	0.11194	0	0	0	0	0	0	0	0
cc83f06d680e3f6a586f4fc7f766541a	Bacteria	Firmicutes	Bacilli	Lactobacillales	Streptococcaceae	Streptococcus	NA	0	0	0	0	0	0.11194	0	0	0	0	0
41ffb3b45c9d6a289b0676065e62d904	Bacteria	Firmicutes	Bacilli	Lactobacillales	Leuconostocaceae	Leuconostoc	NA	0	0	0	0	0	0	1.6791	0	0	0	0
fd75affc8c926996001601d6c3660754	Bacteria	Firmicutes	Bacilli	Lactobacillales	Lactobacillaceae	Lactobacillus	NA	0	0	0	0	0	5.41045	0	0	0	0	0
664e9e1db483cbd6a05e906e827a328d	Bacteria	Firmicutes	Bacilli	Staphylococcales	Staphylococcaceae	Staphylococcus	NA	0	0	0	0	0	0	0	0	0	0.0746269	0
e42b370f9c4cb08cc5dc8c5bbc826608	Bacteria	Firmicutes	Bacilli	Lactobacillales	Lactobacillaceae	Lactobacillus	NA	0	0	0	0	0	2.61194	0	0	0	0	0
f779fe47ae49e8598af592e0dedb5b25	Bacteria	Firmicutes	Bacilli	Lactobacillales	Lactobacillaceae	Lactobacillus	NA	0	0.186567	0	0	0	0	0	0	0	0	0
00cb039aaa8db3474f743e947cf20909	Bacteria	Firmicutes	Bacilli	Lactobacillales	Lactobacillaceae	Lactobacillus	NA	0	0	0	0	0	0	0	0	0	0.11194	0
e8c078e3d498a2234918017fa2d08497	Bacteria	Firmicutes	Bacilli	Lactobacillales	Lactobacillaceae	Lactobacillus	NA	0	0	0	0	0	0	0	0.708955	0	0	0
b083eca016df26e65ecdc38e52fd9ef1	Bacteria	Firmicutes	Bacilli	Lactobacillales	Lactobacillaceae	Lactobacillus	NA	0	0	0	0	0.11194	0	0	0	0	0	0
b65cf2a70b52a981fa15e6a8efa7aa7f	Bacteria	Firmicutes	Bacilli	Lactobacillales	Lactobacillaceae	Lactobacillus	NA	0	0	0	0	0	0	0	0.149254	0	0	0
4c64d184f99dba78e02a0a2919702112	Bacteria	Firmicutes	Bacilli	Lactobacillales	Lactobacillaceae	Lactobacillus	NA	0	0	0	0	0	0	0	0.0373134	0	0	0
00c7d3fd537a476652299485533427e9	Bacteria	Proteobacteria	Alphaproteobacteria	Acetobacterales	Acetobacteraceae	Bombella	NA	0	0	0.186567	0	0	0	0	0	0	0	0
9d5244fedc5e36ace93866cfa182cda4	Bacteria	Proteobacteria	Alphaproteobacteria	Acetobacterales	Acetobacteraceae	Bombella	NA	0	0	0.783582	0	0	0	0	0	0	0	0
522c8b58bd7fa6f594434bb0b73a2348	Bacteria	Proteobacteria	Alphaproteobacteria	Acetobacterales	Acetobacteraceae	Gluconobacter	NA	0	0	0	0	0	0	0	0.410448	0	0	0.447761
1b8b0fe4c31d21d8c90b3b51f92e2423	Bacteria	Proteobacteria	Alphaproteobacteria	Acetobacterales	Acetobacteraceae	Saccharibacter	NA	0	0	0	0	0	0	0	0	0	0.0746269	0.186567
a13b7f198a17245857f44cc98b50e5e4	Bacteria	Proteobacteria	Alphaproteobacteria	Acetobacterales	Acetobacteraceae	uncultured	uncultured_Acetobacteraceae	0	0	0	0	0	0	0	0	0	3.13433	0
99644fbf7c0a586e3a80c944d19abdaf	Bacteria	Proteobacteria	Alphaproteobacteria	Acetobacterales	Acetobacteraceae	uncultured	uncultured_Acetobacteraceae	0	0	0	0	0	0	0	0	0.932836	0	0.186567
debe76fad7ec3f666fde8955322c41b9	Bacteria	Proteobacteria	Alphaproteobacteria	Acetobacterales	Acetobacteraceae	uncultured	uncultured_Acetobacteraceae	0	0	0	0	0.149254	0	0	0	0	0	0
61bc132084ddb087d4e1701e17829369	Bacteria	Proteobacteria	Alphaproteobacteria	Acetobacterales	Acetobacteraceae	uncultured	uncultured_Acetobacteraceae	0	0	0	0	6.52985	0	0	0	0	0	0
9e4afcf4dbdafd40caa333d88bbce61f	Bacteria	Bacteroidota	Rhodothermia	Balneolales	Balneolaceae	Balneola	uncultured_bacterium	0	0	0.298507	0	0	0	0	0	0	0	0
1d7cad7d3384b90dd00af7562ca142b9	Bacteria	Bacteroidota	Rhodothermia	Balneolales	Balneolaceae	Balneola	NA	0	0	0.0746269	0	0	0	0	0	0	0	0
a0a4549310dc44e4ef1e0fcd7cf29645	Bacteria	Bacteroidota	Bacteroidia	Cytophagales	Cyclobacteriaceae	Algoriphagus	NA	0	0	0.0746269	0	0	0	0	0	0	0	0
f63aec27cc67b6e8b528863ad7f81f72	Bacteria	Bacteroidota	Bacteroidia	Cytophagales	Cyclobacteriaceae	Marinoscillum	NA	0	0	0.970149	0	0	0	0	0	0	0	0
6c690b822655f48e1b9afb5241b09455	Bacteria	Bacteroidota	Bacteroidia	Cytophagales	Cyclobacteriaceae	Reichenbachiella	NA	0	0	0.223881	0	0	0	0	0	0	0	0
0b5621feab358654e9af3c4c8e432fe2	Bacteria	Bacteroidota	Bacteroidia	Cytophagales	Cyclobacteriaceae	Reichenbachiella	Reichenbachiella_agariperforans	0	0	0.0746269	0	0	0	0	0	0	0	0
31e92365681c393cd6df48dc4b2fedf6	Bacteria	Bacteroidota	Bacteroidia	Flavobacteriales	Flavobacteriaceae	Winogradskyella	uncultured_marine	0	0	4.1791	0	0	0	0	0	0	0	0
fac62fdd6eca8b0f501d546750e19800	Bacteria	Bacteroidota	Bacteroidia	Flavobacteriales	Flavobacteriaceae	Muricauda	NA	0	0	1.3806	0	0	0	0	0	0	0	0
b6154127d22f863715806190d8dc393a	Bacteria	Bacteroidota	Bacteroidia	Flavobacteriales	Flavobacteriaceae	Muricauda	NA	0	0	0.11194	0	0	0	0	0	0	0	0
359b35273caff5c3b5b2152c95bb2156	Bacteria	Bacteroidota	Bacteroidia	Flavobacteriales	Flavobacteriaceae	Pricia	uncultured_bacterium	0	0	0.298507	0	0	0	0	0	0	0	0
5f49008e76619e2e721db8aeeb0b9ee1	Bacteria	Bacteroidota	Bacteroidia	Flavobacteriales	Flavobacteriaceae	Pricia	uncultured_bacterium	0	0	0.186567	0	0	0	0	0	0	0	0
7cecc8712a7f299b25114a18a3a2baec	Bacteria	Bacteroidota	Bacteroidia	Flavobacteriales	Flavobacteriaceae	Maribacter	NA	0	0	2.27612	0	0	0	0	0	0	0	0
9bb9eefb041decc85775a5af27d1d45b	Bacteria	Bacteroidota	Bacteroidia	Flavobacteriales	Flavobacteriaceae	Maribacter	NA	0	0	2.08955	0	0	0	0	0	0	0	0
5717a1a06c6246cc2554e3ff1116d12c	Bacteria	Proteobacteria	Gammaproteobacteria	Pseudomonadales	Pseudomonadaceae	Pseudomonas	NA	0	0.11194	0	0	0	0	0	0	0	0	0
0c8e180f58bbef40edcf8f0da57cddd6	Bacteria	Proteobacteria	Gammaproteobacteria	Oceanospirillales	Halomonadaceae	Zymobacter	Zymobacter_palmae	0	0	0	0	0	0	0	0	0	0	0.11194
bc2430de8eb9eb51556fd669058d9583	Bacteria	Proteobacteria	Gammaproteobacteria	Oceanospirillales	Halomonadaceae	Zymobacter	Zymobacter_palmae	0	0	0	5.07463	0	0	0	0	1.45522	0	0
489b653347e64dd3b54753a0f5cfcab7	Bacteria	Proteobacteria	Gammaproteobacteria	Oceanospirillales	Halomonadaceae	Zymobacter	NA	0	0	0	0.373134	0	0	0	0	0	0	0
06f485161de2d78d043a053f57479865	Bacteria	Proteobacteria	Gammaproteobacteria	Pseudomonadales	Moraxellaceae	Acinetobacter	NA	0	0	0	0	0	0	0	0	0.559701	0	0
d3cbdb9c2e189220fbade8c1287e5940	Bacteria	Proteobacteria	Gammaproteobacteria	Pseudomonadales	Moraxellaceae	Acinetobacter	NA	0	0	0	0	0	0	2.57463	0	0	0	0
c822945d3fe5d4b84eb217fd2f2d8984	Bacteria	Proteobacteria	Gammaproteobacteria	Pseudomonadales	Moraxellaceae	Acinetobacter	NA	0	0	0.0746269	0	0	0	0	0	0	0	0
1d7e51529794539fa7d8af6ff040b409	Bacteria	Proteobacteria	Gammaproteobacteria	Nitrosococcales	Methylophagaceae	Methylophaga	NA	0	0	0.11194	0	0	0	0	0	0	0	0
0bd5fcbd940329b12acc875b83cdd424	Bacteria	Proteobacteria	Gammaproteobacteria	Oceanospirillales	Pseudohongiellaceae	Pseudohongiella	uncultured_gamma	0	0	0.186567	0	0	0	0	0	0	0	0
588ff3644e3da10f6fc787ce2f4db454	Bacteria	Proteobacteria	Gammaproteobacteria	Orbales	Orbaceae	NA	NA	0	0	0	0	1.08209	0	0	0	0	0	0
d2d09a0d623c0e6cf8298d8c8baecefc	Bacteria	Proteobacteria	Gammaproteobacteria	Orbales	Orbaceae	Orbaceae	uncultured_gamma	0	0	0	1.15672	0	0	0	0	0	0	0
110e7dbdd679eb53a22dee526616b806	Bacteria	Proteobacteria	Gammaproteobacteria	Orbales	Orbaceae	Orbaceae	uncultured_gamma	7.35075	0	0	0	0	0	0	0	0	0	0
90a9cf419dccc7e3d8c6b306df9dd390	Bacteria	Proteobacteria	Gammaproteobacteria	Orbales	Orbaceae	Orbaceae	uncultured_gamma	0	1.86567	0	0	0	0	0	0	0	0	0
e5d501e0bce6130a2759ce6ac54e85ad	Bacteria	Proteobacteria	Gammaproteobacteria	Gammaproteobacteria_Incertae_Sedis	Unknown_Family	Acidibacter	NA	0	0	0	0.0746269	0.11194	0	0	0	0	0	0
5ce86bbfe017d9afe89beaf32fe806f5	Bacteria	Proteobacteria	Gammaproteobacteria	Burkholderiales	Oxalobacteraceae	Undibacterium	NA	0	0	0	0	0	0.186567	0	0	0	0	0
2987731d655caeba670da110cc10d06f	Bacteria	Proteobacteria	Gammaproteobacteria	Burkholderiales	Neisseriaceae	Snodgrassella	NA	0	5.93284	0	0	1.04478	0	0	0	0	0	0
01e498d502142340fe2ac00926f5eaa3	Bacteria	Spirochaetota	Leptospirae	Leptospirales	Leptospiraceae	uncultured	uncultured_spirochete	0	0	0.261194	0	0	0	0	0	0	0	0
e48f2e700f1f72d73da7cfc8946f91a7	Bacteria	Proteobacteria	Alphaproteobacteria	Sphingomonadales	Sphingomonadaceae	Sphingorhabdus	NA	0	0	2.53731	0	0	0	0	0	0	0	0
41512df6142ab677789b455384258b47	Bacteria	Proteobacteria	Alphaproteobacteria	Sphingomonadales	Sphingomonadaceae	Sphingomonas	NA	0	0	0	0	0.0373134	0	0	0	0	0	0
c39acb64970d3a0934ac26aa0ff69ffa	Bacteria	Proteobacteria	Alphaproteobacteria	Sphingomonadales	Sphingomonadaceae	Sphingomonas	NA	0	0	0	0	0	0	0	0	0	0	0.11194
5b673197b363284e80000fbc4b177838	Bacteria	Proteobacteria	Alphaproteobacteria	Thalassobaculales	Thalassobaculaceae	Thalassobaculum	Thalassobaculum_salexigens	0	0	0.335821	0	0	0	0	0	0	0	0
ea6ff45196dbea56b12b33377d0754e2	Bacteria	Proteobacteria	Alphaproteobacteria	Rhizobiales	Beijerinckiaceae	Methylobacterium-Methylorubrum	Methylobacterium_platani	0	0	0	0	0	0	0	0	0	0.149254	0
25a1654fe2952acafccfa1e894ecfb59	Bacteria	Proteobacteria	Alphaproteobacteria	Rhizobiales	Beijerinckiaceae	Methylobacterium-Methylorubrum	NA	0	0	0	0.0746269	0	0	0	0	0	0	0
d2efae8824f9c36c7c1649f7e96e57a3	Bacteria	Proteobacteria	Alphaproteobacteria	Rhizobiales	Beijerinckiaceae	uncultured	NA	0	0	0.0373134	0	0	0	0	0	0	0	0
3ca4ecade48e5a4cb4f4910ba4afacc6	Bacteria	Proteobacteria	Alphaproteobacteria	Rhizobiales	Xanthobacteraceae	Afipia	NA	0	0	0	0	0	0	0	0	0	0.0746269	0
f3747cb9ed6a8bfd4696676cce0267f9	Bacteria	Proteobacteria	Alphaproteobacteria	Parvibaculales	Parvibaculaceae	Mf105b01	NA	0	0	0.298507	0	0	0	0	0	0	0	0
96dc16e68845081a1f53f4ef723dc001	Bacteria	Proteobacteria	Alphaproteobacteria	Parvibaculales	Parvibaculaceae	Mf105b01	NA	0	0	0.970149	0	0	0	0	0	0	0	0
43d0b4aa9af435b563239b97608efc70	Bacteria	Proteobacteria	Alphaproteobacteria	Parvibaculales	Parvibaculaceae	Mf105b01	NA	0	0	0.597015	0	0	0	0	0	0	0	0
7764acaa5439bf80a4ce97b343110e52	Bacteria	Proteobacteria	Alphaproteobacteria	Rhizobiales	Stappiaceae	NA	NA	0	0	0.0373134	0	0	0	0	0	0	0	0
c0eed51e2ccd34e9820ec051a2344b40	Bacteria	Proteobacteria	Alphaproteobacteria	NRL2	NRL2	NRL2	alpha_proteobacterium	0	0	1.56716	0	0	0	0	0	0	0	0
57a568c6763e41ae071297641aa165f1	Bacteria	Proteobacteria	Alphaproteobacteria	Rhodobacterales	Rhodobacteraceae	Antarctobacter	NA	0	0	0.11194	0	0	0	0	0	0	0	0
a264b8b2df844f8a249971a7b940ba71	Bacteria	Proteobacteria	Alphaproteobacteria	Rhodobacterales	Rhodobacteraceae	Jannaschia	Jannaschia_helgolandensis	0	0	0.0373134	0	0	0	0	0	0	0	0
0c51569d7e4231af6176a3d4886cffb2	Bacteria	Proteobacteria	Alphaproteobacteria	Rhodobacterales	Rhodobacteraceae	Marivita	Marivita_litorea	0	0	0.223881	0	0	0	0	0	0	0	0
176b9dffe8a24c6dc1bfa8bfb06e91fc	Bacteria	Proteobacteria	Alphaproteobacteria	Rhodobacterales	Rhodobacteraceae	NA	NA	0	0	2.12687	0	0	0	0	0	0	0	0
8fd01516b2fa807605c1d6f3d0517106	Bacteria	Proteobacteria	Alphaproteobacteria	Rhodobacterales	Rhodobacteraceae	NA	NA	0	0	0.783582	0	0	0	0	0	0	0	0
Table S2. Relative abundance of taxa in the gut of individual bees
Taxa are ordered from most abundant to least abundant when average across bee individual. Aseterix (*) indicates those ASVs that represented more than 10% relative abdunce in any one bee individual.

## Sheet: Table S3 Relative Abundance
Phylum	Class	Order	Family	Genus	Box Hive Average (%)	Log Hive Average (%)	Box-1 (%)	Box-2	Box-3	Box-5	Box-6	Box-7	Log-4	Log-6	Log-7	Log-9	Log-10
Firmicutes	Bacilli	Lactobacillales	Lactobacillaceae	Lactobacillus	79.1366	50.694	90.9701	91.7537	65.2057	77.9478	71.2184	77.7239	41.306	88.8433	71.5672	25.4851	26.2687
Proteobacteria	Alphaproteobacteria	Acetobacterales	Acetobacteraceae	uncultured	9.80443	41.1716	0	0	5.76701	12.0149	27.5745	13.4701	57.8358	5.85821	28.0224	72.5	41.6418
Proteobacteria	Alphaproteobacteria	Acetobacterales	Acetobacteraceae	Bombella	3.75556	6.55224	1.6791	0.335821	8.72741	3.28358	0	8.50746	0	1.04478	0	0	31.7164
Proteobacteria	Gammaproteobacteria	Orbales	Orbaceae	Orbaceae	1.72886	0	7.35075	1.86567	0	1.15672	0	0	0	0	0	0	0
Proteobacteria	Gammaproteobacteria	Burkholderiales	Neisseriaceae	Snodgrassella	1.16484	0	0	5.93284	0	0	1.05621	0	0	0	0	0	0
Proteobacteria	Gammaproteobacteria	Oceanospirillales	Halomonadaceae	Zymobacter	0.90796	0.313433	0	0	0	5.44776	0	0	0.11194	0	0	1.45522	0
Bacteroidota	Bacteroidia	Flavobacteriales	Flavobacteriaceae	Maribacter	0.749712	0	0	0	4.49827	0	0	0	0	0	0	0	0
Bacteroidota	Bacteroidia	Flavobacteriales	Flavobacteriaceae	Winogradskyella	0.717673	0	0	0	4.30604	0	0	0	0	0	0	0	0
Proteobacteria	Alphaproteobacteria	Sphingomonadales	Sphingomonadaceae	Sphingorhabdus	0.43573	0	0	0	2.61438	0	0	0	0	0	0	0	0
Proteobacteria	Alphaproteobacteria	Parvibaculales	Parvibaculaceae	Mf105b01	0.32039	0	0	0	1.92234	0	0	0	0	0	0	0	0
Proteobacteria	Alphaproteobacteria	NRL2	NRL2	NRL2	0.269127	0	0	0	1.61476	0	0	0	0	0	0	0	0
Bacteroidota	Bacteroidia	Flavobacteriales	Flavobacteriaceae	Muricauda	0.256312	0	0	0	1.53787	0	0	0	0	0	0	0	0
Bacteroidota	Bacteroidia	Cytophagales	Cyclobacteriaceae	Marinoscillum	0.166603	0	0	0	0.999616	0	0	0	0	0	0	0	0
Bacteroidota	Bacteroidia	Flavobacteriales	Flavobacteriaceae	Pricia	0.0833013	0	0	0	0.499808	0	0	0	0	0	0	0	0
Bacteroidota	Rhodothermia	Balneolales	Balneolaceae	Balneola	0.0640779	0	0	0	0.384468	0	0	0	0	0	0	0	0
Proteobacteria	Alphaproteobacteria	Thalassobaculales	Thalassobaculaceae	Thalassobaculum	0.0576701	0	0	0	0.346021	0	0	0	0	0	0	0	0
Bacteroidota	Bacteroidia	Cytophagales	Cyclobacteriaceae	Reichenbachiella	0.0512623	0	0	0	0.307574	0	0	0	0	0	0	0	0
Spirochaetota	Leptospirae	Leptospirales	Leptospiraceae	uncultured	0.0448545	0	0	0	0.269127	0	0	0	0	0	0	0	0
Proteobacteria	Alphaproteobacteria	Rhodobacterales	Rhodobacteraceae	Marivita	0.0384468	0	0	0	0.230681	0	0	0	0	0	0	0	0
Proteobacteria	Gammaproteobacteria	Oceanospirillales	Pseudohongiellaceae	Pseudohongiella	0.032039	0	0	0	0.192234	0	0	0	0	0	0	0	0
Proteobacteria	Gammaproteobacteria	Gammaproteobacteria_Incertae_Sedis	Unknown_Family	Acidibacter	0.0312986	0	0	0	0	0.0746269	0.113165	0	0	0	0	0	0
Proteobacteria	Gammaproteobacteria	Burkholderiales	Oxalobacteraceae	Undibacterium	0.0310945	0	0	0	0	0	0	0.186567	0	0	0	0	0
Planctomycetota	Planctomycetes	Pirellulales	Pirellulaceae	Pir4_lineage	0.0192234	0	0	0	0.11534	0	0	0	0	0	0	0	0
Proteobacteria	Gammaproteobacteria	Nitrosococcales	Methylophagaceae	Methylophaga	0.0192234	0	0	0	0.11534	0	0	0	0	0	0	0	0
Proteobacteria	Alphaproteobacteria	Rhodobacterales	Rhodobacteraceae	Antarctobacter	0.0192234	0	0	0	0.11534	0	0	0	0	0	0	0	0
Firmicutes	Bacilli	Lactobacillales	Streptococcaceae	Streptococcus	0.0186567	0	0	0	0	0	0	0.11194	0	0	0	0	0
Proteobacteria	Gammaproteobacteria	Pseudomonadales	Pseudomonadaceae	Pseudomonas	0.0186567	0	0	0.11194	0	0	0	0	0	0	0	0	0
Proteobacteria	Gammaproteobacteria	Pseudomonadales	Moraxellaceae	Acinetobacter	0.0128156	0.626866	0	0	0.0768935	0	0	0	0	2.57463	0	0.559701	0
Bacteroidota	Bacteroidia	Cytophagales	Cyclobacteriaceae	Algoriphagus	0.0128156	0	0	0	0.0768935	0	0	0	0	0	0	0	0
Proteobacteria	Alphaproteobacteria	Rhizobiales	Beijerinckiaceae	Methylobacterium-Methylorubrum	0.0124378	0.0298507	0	0	0	0.0746269	0	0	0	0	0	0	0.149254
Proteobacteria	Alphaproteobacteria	Rhizobiales	Beijerinckiaceae	uncultured	0.00640779	0	0	0	0.0384468	0	0	0	0	0	0	0	0
Proteobacteria	Alphaproteobacteria	Rhodobacterales	Rhodobacteraceae	Jannaschia	0.00640779	0	0	0	0.0384468	0	0	0	0	0	0	0	0
Proteobacteria	Alphaproteobacteria	Sphingomonadales	Sphingomonadaceae	Sphingomonas	0.00628694	0.0223881	0	0	0	0	0.0377216	0	0.11194	0	0	0	0
Firmicutes	Bacilli	Lactobacillales	Leuconostocaceae	Leuconostoc	0	0.335821	0	0	0	0	0	0	0	1.6791	0	0	0
Proteobacteria	Alphaproteobacteria	Acetobacterales	Acetobacteraceae	Gluconobacter	0	0.171642	0	0	0	0	0	0	0.447761	0	0.410448	0	0
Proteobacteria	Alphaproteobacteria	Acetobacterales	Acetobacteraceae	Saccharibacter	0	0.0522388	0	0	0	0	0	0	0.186567	0	0	0	0.0746269
Firmicutes	Bacilli	Staphylococcales	Staphylococcaceae	Staphylococcus	0	0.0149254	0	0	0	0	0	0	0	0	0	0	0.0746269
Proteobacteria	Alphaproteobacteria	Rhizobiales	Xanthobacteraceae	Afipia	0	0.0149254	0	0	0	0	0	0	0	0	0	0	0.0746269
Table S3. Relative abundance of genera in the gut microbiome of individual bees
Bee gut microbiomes were agglomerated at the taxonomic level of genus to observe the dominant classifications.

## Sheet: Table S4 Core ASVs
ASV Silva Identification	Taxonomic Classification	Prevalence (%)	Box-1	Box-2	Box-3	Box-5	Box-6	Box-7	Log-4	Log-6	Log-7	Log-9	Log-10	BLAST* search organism number 1					BLAST* search organism number 2
														Scientific Name	Query Cover**	E value^	Per. Ident^^	Accession^*	Scientific Name	Query Cover**	E value^	Per. Ident^^	Accession^*
3186c5f1a9672e9e9b91e8b3b3854476	Firmicutes:Bacilli:Lactobacillales:Lactobacillaceae:Lactobacillus	90.9091	29.5168	48.2447	0.138696	60.9701	42.4282	0	40.328	26.0744	69.7628	25.7951	12.2079	Bombilactobacillus thymidiniphilus	1	0	0.9976	OM986476.1	Bombilactobacillus thymidiniphilus	1	0	0.9976	CP093365.1
82666c88043f6c66a4e65e5199894774	Proteobacteria:Alphaproteobacteria:Acetobacterales:Acetobacteraceae:uncultured	81.8182	0	0	5.6981	12.0149	20.2039	13.4555	58.7055	5.74086	28.8511	71.5744	38.6885	Neokomagataea tanensis	1	2e-170	0.9247	CP032485.1	Saccharibacter floricola	0.98	2e-169	0.9262	NR_024819.1
2bc04c5d8e6d06a49021a8f16aff2044	Proteobacteria:Alphaproteobacteria:Acetobacterales:Acetobacteraceae:Bombella	63.6364	1.69283	0.300903	7.3509	3.28358	0	8.40177	0	1.0263	0	0	30.565	Bombella mellum	1	0	0.9694	MT787561.1	Bombella favorum	1	0	0.9647	MT787560.1
0d467c6f63f6ae9f3458b88093b79888	Firmicutes:Bacilli:Lactobacillales:Lactobacillaceae:Lactobacillus	54.5455	19.5753	13.6744	1.52566	0	0	3.41124	0	20.077	0	0	4.01634	Lactobacillus crispatus DSM 20584 = JCM 1185 = ATCC 33820	1	2e-164	0.9159	LC065039.1	Lactobacillus crispatus	1	2e-164	0.9159	CP072197.1
a575d858b47100e77bb5a9624d6070e0	Firmicutes:Bacilli:Lactobacillales:Lactobacillaceae:Lactobacillus	54.5455	16.8975	12.7716	1.24827	0	0	3.0638	0	24.5991	0	0	5.85432	Lactobacillus crispatus DSM 20584 = JCM 1185 = ATCC 33820	1	2e-164	0.9159	LC065039.1	Lactobacillus crispatus	1	2e-164	0.9159	CP072197.1
*BLAST: Basic Local Alignment
**Query coverage: the % of the contig length that aligns with the NCBI hit. A small query coverage % means only a tiny portion of the contig is aligning. If there is an alignment with 100% identity and a 5% query coverage, the sequence is probably not that taxon.
^E value: the number of hits expected to be seen by chance. The closer to 0, the better. The hits are automatically sorted by E value (best to worst). This metric is extremely useful for identifying real hits.
^^Percent identity: the % of bases that are identical to the reference genome. A query sequence can have a low % identity, but still be a real hit. It is essential to take the e value into account and look for homology between conserved regions- this will be evident at the protein level.
^*Accession: identification number that links this sequence submission in the National Center for Bioitechnology Infromation.

## Sheet: Table S5 Pathways
Functional Pathway Description	Box-1	Box-2	Box-3	Box-5	Box-6	Box-7	Log-4	Log-6	Log-7	Log-9	Log-10	Avg (%)	Prev (%)
PWY-5667_CDP_diacylglycerol_biosynthesis_I	2.37694	2.50685	8.98804	2.93585	5.40972	3.01647	6.0788	2.34763	7.26908	4.17046	3.20788	4.39161	100
PWY0-1319_CDP_diacylglycerol_biosynthesis_II	2.37694	2.50685	8.98804	2.93585	5.40972	3.01647	6.0788	2.34763	7.26908	4.17046	3.20788	4.39161	100
PWY-5686_UMP_biosynthesis	2.29375	2.4686	8.83118	2.87997	5.28807	2.96618	5.8152	2.353	7.1314	3.93161	3.0012	4.26911	100
PWY-7219_adenosine_ribonucleotides_de_novo_biosynthesis	2.36074	2.48803	8.64655	2.89745	5.24375	2.93506	5.70301	2.32908	7.04067	3.86365	2.94915	4.22338	100
PWY-7221_guanosine_ribonucleotides_de_novo_biosynthesis	2.34544	2.49281	8.47266	2.83401	5.12475	2.87689	5.35265	2.32841	6.86058	3.52686	2.66033	4.07958	100
PWY-6387_UDP_N_acetylmuramoyl_pentapeptide_biosynthesis_I_(meso_diaminopimelate_containing)	2.27109	2.44126	7.89842	2.83481	5.02932	2.7611	5.35176	2.2534	6.86558	3.52461	2.63168	3.98755	100
PEPTIDOGLYCANSYN-PWY_peptidoglycan_biosynthesis_I_(meso_diaminopimelate_containing)	2.22104	2.3813	7.80531	2.7631	4.92158	2.71482	5.24664	2.20499	6.69475	3.47065	2.60179	3.91145	100
PWY-6385_peptidoglycan_biosynthesis_III_(mycobacteria)	2.22104	2.3813	7.77045	2.76261	4.92086	2.71482	5.24664	2.20499	6.69475	3.47065	2.60135	3.90813	100
ANAGLYCOLYSIS-PWY_glycolysis_III_(from_glucose)	2.17839	2.2973	7.88834	2.66565	4.77598	2.6819	5.0779	2.11589	6.4211	3.38762	2.5625	3.82296	100
PWY-6386_UDP_N_acetylmuramoyl_pentapeptide_biosynthesis_II_(lysine_containing)	2.15673	2.32425	7.46137	2.71677	4.80044	2.60942	5.17922	2.14273	6.58551	3.43559	2.56607	3.81619	100
P161-PWY_acetylene_degradation	2.6906	2.87198	7.65763	3.00096	5.2208	3.02754	4.09389	2.51919	6.93129	2.0831	1.35354	3.76823	100
PWY-5484_glycolysis_II_(from_fructose_6_phosphate)	2.1108	2.394	8.2258	2.86521	4.81935	2.74234	4.65013	2.05282	6.68638	2.73255	1.86096	3.74003	100
ANAEROFRUCAT-PWY_homolactic_fermentation	2.01777	2.34413	8.06122	2.83128	4.72751	2.71402	4.7587	1.9701	6.70781	2.83105	1.97009	3.72124	100
COA-PWY_coenzyme_A_biosynthesis_I	2.0411	2.18056	7.47451	2.50918	4.5391	2.54425	4.86443	2.03051	6.08874	3.27038	2.48874	3.63923	100
UDPNAGSYN-PWY_UDP_N_acetyl_D_glucosamine_biosynthesis_I	2.0411	2.16828	6.97888	2.50918	4.53433	2.54425	4.87307	2.03051	6.09457	3.27038	2.48874	3.59394	100
PWY4FS-7_phosphatidylglycerol_biosynthesis_I_(plastidic)	2.25509	2.38192	7.61807	2.68917	4.74242	2.68349	4.36715	2.18712	6.32369	2.51245	1.67846	3.58537	100
PWY4FS-8_phosphatidylglycerol_biosynthesis_II_(non_plastidic)	2.25509	2.38192	7.61807	2.68917	4.74242	2.68349	4.36715	2.18712	6.32369	2.51245	1.67846	3.58537	100
GLYCOLYSIS_glycolysis_I_(from_glucose_6_phosphate)	1.99863	2.25777	7.87973	2.71385	4.57423	2.59858	4.47914	1.95098	6.34027	2.66405	1.82295	3.57093	100
PWY-5100_pyruvate_fermentation_to_acetate_and_lactate_II	2.61253	2.84526	6.7406	3.00198	4.99796	2.76221	3.71599	2.46757	6.68169	1.84091	1.12112	3.52616	100
P124-PWY_Bifidobacterium_shunt	2.18774	2.38879	6.41346	2.66587	4.59526	2.47257	4.21076	2.09487	6.37207	2.30795	1.61101	3.39276	100
POLYISOPRENSYN-PWY_polyisoprenoid_biosynthesis_(E._coli)	2.01727	2.15064	7.0622	2.44426	4.31504	2.44535	4.10129	1.98022	5.77244	2.79389	2.20899	3.39014	100
PWY-6471_peptidoglycan_biosynthesis_IV_(Enterococcus_faecium)	2.08955	2.22744	6.78989	2.52461	4.46939	2.49166	4.23987	2.05832	6.03784	2.44265	1.67937	3.36824	100
P122-PWY_heterolactic_fermentation	2.08763	2.20721	6.81179	2.44813	4.42468	2.51259	4.1396	2.00289	5.919	2.37002	1.64399	3.32432	100
PWY0-1586_peptidoglycan_maturation_(meso_diaminopimelate_containing)	2.07154	2.14986	6.55935	2.52347	4.40967	2.49604	3.97467	2.1078	5.92028	2.12988	1.40003	3.24933	100
PWY-7220_adenosine_deoxyribonucleotides_de_novo_biosynthesis_II	2.14285	2.44082	4.91364	2.66793	4.34759	1.76664	3.65097	1.96915	6.21647	2.54214	2.09017	3.15894	100
PWY-7222_guanosine_deoxyribonucleotides_de_novo_biosynthesis_II	2.14285	2.44082	4.91364	2.66793	4.34759	1.76664	3.65097	1.96915	6.21647	2.54214	2.09017	3.15894	100
PWY-6122_5_aminoimidazole_ribonucleotide_biosynthesis_II	1.26671	1.83118	2.54954	2.99573	3.64646	0.945168	5.83675	1.2658	7.30552	3.91851	2.63542	3.1088	100
TRNA-CHARGING-PWY_tRNA_charging	0.824036	0.590781	7.01299	2.00255	3.96361	2.12413	4.84998	1.3412	5.4331	3.11432	2.28762	3.04948	100
DAPLYSINESYN-PWY_L_lysine_biosynthesis_I	1.50824	1.88661	3.11941	2.71893	3.60602	1.09991	5.25493	1.483	6.5144	3.54103	2.50447	3.02154	100
PWY-2942_L_lysine_biosynthesis_III	1.60079	1.882	3.32495	2.6122	3.54781	1.16253	5.12569	1.58134	6.24804	3.50359	2.55191	3.0128	100
PWY-6121_5_aminoimidazole_ribonucleotide_biosynthesis_I	1.21917	1.76219	2.51181	2.88442	3.50691	0.908919	5.61239	1.23752	7.02475	3.77116	2.53422	2.99759	100
PWY-5097_L_lysine_biosynthesis_VI	1.5685	1.86282	3.10983	2.59696	3.46519	1.10357	5.08666	1.53342	6.22478	3.46826	2.51362	2.9576	100
PWY-6123_inosine_5'_phosphate_biosynthesis_I	1.26542	1.76143	2.47494	2.71678	3.48111	0.94997	5.17842	1.25464	6.58244	3.43559	2.32015	2.85644	100
PWY-7234_inosine_5'_phosphate_biosynthesis_III	1.26542	1.76143	2.47494	2.71678	3.48111	0.94997	5.17842	1.25464	6.58244	3.43559	2.32015	2.85644	100
PWY-922_mevalonate_pathway_I	1.949	2.10749	5.97582	2.19443	3.77595	2.18976	2.78995	1.82797	4.99413	1.36484	0.849827	2.72902	100
PWY-6163_chorismate_biosynthesis_from_3_dehydroquinate	1.18785	1.58672	2.20865	2.50998	3.04917	0.766763	4.87004	1.10549	6.09093	3.27038	2.22429	2.62457	100
PWY-6897_thiamin_salvage_II	1.18225	1.61031	2.77854	2.40414	3.01597	0.657608	3.94629	1.15798	5.8118	2.77733	2.24164	2.50762	100
PWY-6317_galactose_degradation_I_(Leloir_pathway)	1.6936	1.99611	1.91603	2.35981	3.14087	0.838142	3.74267	1.53414	5.68791	1.99216	1.10165	2.36392	100
PWY-2941_L_lysine_biosynthesis_II	1.51564	1.82902	0.285198	2.46807	3.1139	0.868597	4.23379	1.46171	5.87482	2.48405	1.49075	2.32959	100
PWY-5659_GDP_mannose_biosynthesis	0.108105	0.118788	4.16262	0.930044	2.25926	1.11664	4.78627	0.625819	3.22336	3.73667	2.95864	2.1842	100
PWY-6151_S_adenosyl_L_methionine_cycle_I	1.63602	1.90469	1.47548	2.34599	2.95011	0.81567	3.12178	1.51243	5.22915	1.77847	1.183	2.17752	100
CALVIN-PWY_Calvin_Benson_Bassham_cycle	0.43457	0.352572	4.46126	1.34352	2.38113	1.1552	3.9948	0.722014	3.50734	2.93615	2.25883	2.14067	100
PWY-6609_adenine_and_adenosine_salvage_III	1.47639	1.79917	2.08615	2.34003	2.9764	0.547433	3.12856	1.15982	5.24596	1.62787	0.774321	2.10565	100
PWY-7199_pyrimidine_deoxyribonucleosides_salvage	1.36481	1.74274	1.98547	2.24247	2.85875	0.542572	2.81815	1.14023	5.01547	1.37052	0.672161	1.97758	100
OANTIGEN-PWY_O_antigen_building_blocks_biosynthesis_(E._coli)	0.919937	0.732032	3.25792	1.00756	1.73594	0.915245	3.47473	0.969744	2.59305	2.72058	2.18113	1.86435	100
PWY-7187_pyrimidine_deoxyribonucleotides_de_novo_biosynthesis_II	0.389684	0.305556	4.61613	1.17639	2.19466	1.10798	3.10987	0.675058	3.07078	2.02053	1.43877	1.82776	100
PWY0-1296_purine_ribonucleosides_degradation	1.19194	1.58869	0.519431	2.31633	2.48838	0.354341	2.97329	0.895579	5.1359	1.51628	0.626504	1.78243	100
PWY-7663_gondoate_biosynthesis_(anaerobic)	0.285247	0.160389	4.40144	1.02628	1.35492	0.902524	3.37973	0.498625	2.01674	3.06367	2.47499	1.7786	100
ARGSYN-PWY_L_arginine_biosynthesis_I_(via_L_ornithine)	0.342748	0.308554	1.97722	1.25728	1.919	0.692006	3.89308	0.604691	3.19137	2.93749	2.13579	1.75084	100
GLUCONEO-PWY_gluconeogenesis_I	1.59324	1.53068	5.61984	0.971744	3.72829	2.01932	0.0705822	1.63226	0.369307	0.513763	1.02264	1.73379	100
PWY-7400_L_arginine_biosynthesis_IV_(archaebacteria)	0.335404	0.297319	1.97546	1.22914	1.89135	0.685782	3.85588	0.59391	3.14016	2.91586	2.12352	1.73125	100
1CMET2-PWY_N10_formyl_tetrahydrofolate_biosynthesis	0.289513	0.223352	5.20535	0.979722	1.83712	0.906311	3.10195	0.475747	2.66724	1.97563	1.31762	1.72541	100
FASYN-ELONG-PWY_fatty_acid_elongation__saturated	0.21635	0.147965	4.23639	0.84006	1.34258	0.751569	3.36916	0.402383	2.00217	3.02477	2.46886	1.7093	100
ARGSYNBSUB-PWY_L_arginine_biosynthesis_II_(acetyl_cycle)	0.263844	0.285127	1.96961	1.15685	1.69336	0.683457	3.65497	0.627909	2.67262	2.89806	2.14892	1.64134	100
PWY-5101_L_isoleucine_biosynthesis_II	0.173345	0.197655	3.67507	0.737539	1.34462	0.67899	3.36327	0.333155	1.95108	2.99483	2.49586	1.6314	100
RHAMCAT-PWY_L_rhamnose_degradation_I	1.03229	1.47487	0.0375649	2.11756	2.27829	0.392627	2.78094	0.82058	4.97596	1.32625	0.549812	1.61698	100
ARO-PWY_chorismate_biosynthesis_I	0.270013	0.269839	2.14664	1.11115	1.65548	0.631839	3.52585	0.592465	2.68335	2.75708	2.02494	1.60624	100
ILEUSYN-PWY_L_isoleucine_biosynthesis_I_(from_threonine)	0.170828	0.221751	3.46571	0.723133	1.30608	0.64263	3.20878	0.324215	1.91763	2.83214	2.35108	1.56036	100
VALSYN-PWY_L_valine_biosynthesis	0.170828	0.221751	3.46571	0.723133	1.30608	0.64263	3.20878	0.324215	1.91763	2.83214	2.35108	1.56036	100
PENTOSE-P-PWY_pentose_phosphate_pathway	0.176949	0.133947	3.65447	0.696046	1.32177	0.681992	2.99971	0.346422	1.92619	2.50209	2.03043	1.49727	100
PWY-5973_cis_vaccenate_biosynthesis	0.170379	0.120354	3.33716	0.857561	1.16565	0.722689	3.00835	0.304326	1.74648	2.76694	2.25844	1.49621	100
PWY-7184_pyrimidine_deoxyribonucleotides_de_novo_biosynthesis_I	0.196848	0.14985	3.32831	0.760588	1.4331	0.653017	3.11274	0.37999	2.09878	2.31578	1.66608	1.46319	100
PANTOSYN-PWY_pantothenate_and_coenzyme_A_biosynthesis_I	0.249613	0.193428	2.73524	0.891623	1.64343	0.693624	3.15759	0.45846	2.34532	2.25307	1.35036	1.45198	100
PWY-621_sucrose_degradation_III_(sucrose_invertase)	1.47476	1.02082	6.37191	0.338786	2.34202	2.21735	0.0662971	1.36711	0.0942518	0.129556	0.548769	1.45197	100
PWY-6519_8_amino_7_oxononanoate_biosynthesis_I	0.120854	0.105748	2.18709	0.713788	1.2735	0.655987	3.28064	0.338094	1.83866	2.98632	2.45664	1.45067	100
PWY-7197_pyrimidine_deoxyribonucleotide_phosphorylation	0.176249	0.13353	3.31849	0.677495	1.30513	0.621943	2.92064	0.342846	1.88166	2.43859	1.98346	1.43637	100
PWY-7664_oleate_biosynthesis_IV_(anaerobic)	0.192531	0.130581	2.47586	0.756694	1.21265	0.662228	3.07559	0.357348	1.74481	2.8117	2.29841	1.42895	100
PWY-6282_palmitoleate_biosynthesis_I_(from_(5Z)_dodec_5_enoate)	0.188147	0.132022	2.33248	0.746049	1.2364	0.646288	3.12576	0.350652	1.77169	2.84882	2.32874	1.42791	100
PWY-5103_L_isoleucine_biosynthesis_III	0.145887	0.129341	2.96972	0.617258	1.13223	0.588004	2.89372	0.282829	1.66142	2.59507	2.15264	1.37892	100
RIBOSYN2-PWY_flavin_biosynthesis_I_(bacteria_and_plants)	0.149018	0.112518	3.11964	0.61192	1.14264	0.656397	2.7011	0.311301	1.65231	2.32502	1.90638	1.3353	100
PWY0-862_(5Z)_dodec_5_enoate_biosynthesis	0.167887	0.112896	2.23606	0.66827	1.07539	0.600114	2.77544	0.315789	1.53672	2.5703	2.11514	1.28855	100
BIOTIN-BIOSYNTHESIS-PWY_biotin_biosynthesis_I	0.0729372	0.0897849	2.02451	0.606471	1.10509	0.553878	2.92067	0.287436	1.6011	2.67862	2.22069	1.28738	100
PWY-5913_TCA_cycle_VI_(obligate_autotrophs)	0.187579	0.139557	2.30904	0.474926	1.02137	0.552562	2.78168	0.316621	1.4606	2.57566	2.29195	1.28287	100
PANTO-PWY_phosphopantothenate_biosynthesis_I	0.172129	0.132548	2.62919	0.672688	1.21831	0.466175	2.59734	0.324676	1.78427	2.16347	1.79645	1.26884	100
PWY-6700_queuosine_biosynthesis	0.169477	0.131838	1.84246	0.677495	1.21896	0.480746	2.91668	0.31826	1.85562	2.43859	1.88371	1.26671	100
PWY-6545_pyrimidine_deoxyribonucleotides_de_novo_biosynthesis_III	0.0845692	0.0185406	1.70577	0.486196	1.2046	0.554499	2.98004	0.251713	1.7941	2.55213	2.0972	1.24812	100
DTDPRHAMSYN-PWY_dTDP_L_rhamnose_biosynthesis_I	0.52141	0.371633	2.38343	0.533187	0.924925	0.51454	2.43255	0.564112	1.39372	2.18101	1.87018	1.24461	100
NONOXIPENT-PWY_pentose_phosphate_pathway_(non_oxidative_branch)	0.121062	0.0908946	3.31831	0.512116	0.966145	0.552391	2.43237	0.244268	1.40806	2.16347	1.82332	1.23931	100
PYRIDNUCSYN-PWY_NAD_biosynthesis_I_(from_aspartate)	0.0458353	0.0914792	2.16218	0.543711	1.11219	0.536611	2.49317	0.292814	1.61073	2.11508	1.7653	1.16083	100
TRPSYN-PWY_L_tryptophan_biosynthesis	0.105365	0.0773003	2.45461	0.444079	0.848105	0.47528	2.31415	0.266349	1.21623	2.16014	1.8318	1.10849	100
SO4ASSIM-PWY_sulfate_reduction_I_(assimilatory)	0.109737	0.0898445	2.17153	0.414399	0.860908	0.404883	2.39102	0.231658	1.25062	2.22438	1.8874	1.09422	100
PYRIDNUCSAL-PWY_NAD_salvage_pathway_I	0.143256	0.0468482	1.25816	0.488286	1.19485	0.518951	2.6439	0.318654	1.80985	2.05077	1.2195	1.063	100
HISTSYN-PWY_L_histidine_biosynthesis	0.113546	0.0820915	2.27247	0.477975	0.84609	0.4247	2.1815	0.245493	1.26589	1.95324	1.6506	1.04669	100
PWY-5855_ubiquinol_7_biosynthesis_(prokaryotic)	0.129209	0.097575	1.65524	0.471074	0.896642	0.390663	2.3516	0.219812	1.28859	2.11573	1.73134	1.03159	100
PWY-5856_ubiquinol_9_biosynthesis_(prokaryotic)	0.129209	0.097575	1.65524	0.471074	0.896642	0.390663	2.3516	0.219812	1.28859	2.11573	1.73134	1.03159	100
PWY-5857_ubiquinol_10_biosynthesis_(prokaryotic)	0.129209	0.097575	1.65524	0.471074	0.896642	0.390663	2.3516	0.219812	1.28859	2.11573	1.73134	1.03159	100
PWY-6708_ubiquinol_8_biosynthesis_(prokaryotic)	0.129209	0.097575	1.65524	0.471074	0.896642	0.390663	2.3516	0.219812	1.28859	2.11573	1.73134	1.03159	100
HEMESYN2-PWY_heme_biosynthesis_II_(anaerobic)	0.10781	0.0822413	2.38736	0.429333	0.776467	0.393031	2.0845	0.188466	1.10828	1.96012	1.65299	1.01551	100
NONMEVIPP-PWY_methylerythritol_phosphate_pathway_I	0.114125	0.0852039	1.91259	0.416497	0.895384	0.445836	2.12139	0.226773	1.16502	1.94413	1.67105	0.999818	100
PWY-7560_methylerythritol_phosphate_pathway_II	0.114125	0.0852039	1.91259	0.416497	0.895384	0.445836	2.12139	0.226773	1.16502	1.94413	1.67105	0.999818	100
GLUTORN-PWY_L_ornithine_biosynthesis	0.0921007	0.0752899	2.05273	0.423474	0.76641	0.439046	2.08415	0.210902	1.10672	1.95837	1.65054	0.987248	100
PWY-7539_6_hydroxymethyl_dihydropterin_diphosphate_biosynthesis_III_(Chlamydia)	0.0921007	0.0693873	1.91478	0.463656	0.763553	0.439868	2.09157	0.226554	1.0991	1.98012	1.65049	0.981016	100
PWY-6147_6_hydroxymethyl_dihydropterin_diphosphate_biosynthesis_I	0.0921007	0.0696333	1.92779	0.430465	0.763047	0.440054	2.09731	0.219574	1.10751	1.96196	1.65074	0.978198	100
PWY-6467_Kdo_transfer_to_lipid_IVA_III_(Chlamydia)	0.156445	0.0822598	2.05952	0.391617	0.761282	0.354272	2.07769	0.182183	1.07039	1.94413	1.64267	0.974769	100
HEME-BIOSYNTHESIS-II_heme_biosynthesis_I_(aerobic)	0.0426572	0.0614807	2.148	0.377372	0.75516	0.372197	2.08274	0.187229	1.0991	1.94413	1.64822	0.974389	100
NAGLIPASYN-PWY_lipid_IVA_biosynthesis	0.0921007	0.0688863	2.02802	0.391617	0.761282	0.354272	2.07769	0.186144	1.08947	1.94413	1.6459	0.967228	100
PWY-5189_tetrapyrrole_biosynthesis_II_(from_glycine)	0.0921007	0.0688863	1.90932	0.391617	0.762291	0.354272	2.08274	0.187229	1.09461	1.94413	1.64974	0.957903	100
HSERMETANA-PWY_L_methionine_biosynthesis_III	0.0519543	0.0774589	2.07632	0.312678	0.759397	0.426336	2.05632	0.148359	1.06275	1.92176	1.64166	0.957727	100
PWY-1269_CMP_3_deoxy_D_manno_octulosonate_biosynthesis_I	0.0921007	0.0688863	1.89648	0.391617	0.761282	0.354272	2.07769	0.182183	1.07039	1.94413	1.64267	0.952882	100
PWY-6703_preQ0_biosynthesis	0.0921007	0.0693801	1.68126	0.300911	0.760267	0.373097	2.08533	0.202482	1.10751	1.91076	1.64669	0.929981	100
PWY-3781_aerobic_respiration_I_(cytochrome_c)	0.035974	0.132279	4.58404	0.543895	0.449714	0.274032	0.229033	0.16754	0.397399	1.0776	0.347733	0.749022	100
FERMENTATION-PWY_mixed_acid_fermentation	0.471623	0.380398	3.75805	0.572399	0.274791	0.594228	0.0944764	0.582334	0.265796	0.535847	0.230614	0.705505	100
PWY-5695_urate_biosynthesis/inosine_5'_phosphate_degradation	0.341524	0.265169	1.92814	0.966668	0.144876	0.0114867	0.354764	0.283775	0.229274	0.462669	0.108224	0.463325	100
PWY-5384_sucrose_degradation_IV_(sucrose_phosphorylase)	0.587587	0.410031	0.232762	0.338786	0.0281852	0.193175	0.0141162	0.657118	0.0482841	0.129556	0.220528	0.260012	100
PWY-5188_tetrapyrrole_biosynthesis_I_(from_glutamate)	0.0833344	0.0683593	1.57749	0.297712	0.105081	0.0147712	0.0210707	0.135756	0.0699576	0.206379	0.0417651	0.238334	100
PWY-5918_superpathay_of_heme_biosynthesis_from_glutamate	0.0603246	0.0653285	1.52313	0.298403	0.114541	0.0163326	0.023379	0.137732	0.0770572	0.225991	0.0416947	0.234901	100
PWY0-1241_ADP_L_glycero_&beta;_D_manno_heptose_biosynthesis	0.0785474	0.0264041	0.38656	0.26908	0.0884023	0.0123526	0.0980737	0.0117792	0.124409	0.156083	0.0348731	0.11696	100
GLUCOSE1PMETAB-PWY_glucose_and_glucose_1_phosphate_degradation	0.242112	0.0528423	0.0402591	0.336782	0.0281732	0.0100732	0.01411	0.155086	0.0482555	0.128626	0.00806151	0.0967619	100
PWY-5971_palmitate_biosynthesis_II_(bacteria_and_plants)	0	0.153471	2.95076	0.85913	0.95888	0.303867	1.35757	0.404455	1.11073	2.20048	1.46205	1.06922	90.9091
PWY0-1261_anhydromuropeptides_recycling	0.312619	0.135276	3.50649	0.351306	0.124529	0.0361943	0.192982	0.0608901	0.252002	0	0.0428724	0.455924	90.9091
PWY-5154_L_arginine_biosynthesis_III_(via_N_acetyl_L_citrulline)	0.130002	0.12842	2.07461	0.627726	0.0952824	0	0.116703	0.163546	0.0723261	0.309343	0.0718217	0.344525	90.9091
PWY-5989_stearate_biosynthesis_II_(bacteria_and_plants)	0	0.0915895	2.25763	0.390677	0.0862208	0.01493	0.065743	0.172128	0.0709025	0.209865	0.100155	0.314531	90.9091
PWY0-1479_tRNA_processing	0.177146	0.131666	0	0.632194	0.341591	0.0566459	0.0829346	0.0535858	0.261257	0.629682	0.047555	0.219478	90.9091
TCA_TCA_cycle_I_(prokaryotic)	0	0.0894328	2.52601	0.291221	0.0531617	0	0.0314826	0.120001	0.0433411	0.142783	0.042093	0.303594	81.8182
PWY-6608_guanosine_nucleotides_degradation_III	0	0.0867486	1.1176	0.528964	0.0365615	0	0.075624	0.124301	0.0957705	0.21139	0.0379759	0.210449	81.8182
P461-PWY_hexitol_fermentation_to_lactate,_formate,_ethanol_and_acetate	0.41289	0.0994965	0.0120986	0.018131	0.0558088	0.579741	0	0.0199738	0.0241972	0	0.0233472	0.113244	81.8182
COBALSYN-PWY_adenosylcobalamin_salvage_from_cobinamide_I	0	0.00198358	0.822307	0.159714	0.0019393	0.00533851	0.0427124	0	0.0393679	0.077434	0.00901743	0.105438	81.8182
PWY-7254_TCA_cycle_VII_(acetate_producers)	0	0.0763777	0.236888	0.244888	0.0392908	0	0.0258773	0.118052	0.0433411	0.118936	0.0294299	0.0848255	81.8182
HOMOSER-METSYN-PWY_L_methionine_biosynthesis_I	0.07153	0.0182853	0.476462	0.0631008	0.0254509	0.135654	0	0.0134803	0.0270239	0	0.024105	0.0777356	81.8182
GLYCOGENSYNTH-PWY_glycogen_biosynthesis_I_(from_ADP_D_Glucose)	0	0.0016435	0.587145	0.00997306	0.00470901	0.00674423	0.0148998	0.00983698	0.073687	0	0.0110937	0.0654302	81.8182
GLYCOCAT-PWY_glycogen_degradation_I_(bacterial)	0	0.00257013	0.152708	0.015756	0.00706071	0.00211292	0.0206147	0.0247317	0.0627508	0	0.0180612	0.0278515	81.8182
PWY-6737_starch_degradation_V	0	0.00282818	0.130151	0.017534	0.00747597	0.0115839	0.017861	0.0267904	0.0570211	0	0.0169346	0.0261982	81.8182

## Sheet: Table S6 differential anlysis
Functional Pathway Description	rab.all	rab.win.Box	rab.win.Log	diff.btw	diff.win	effect	overlap	we.ep	we.eBH	wi.ep	wi.eBH
HOMOSER-METSYN-PWY_L_methionine_biosynthesis_I	-2.40152	-1.45988	-3.34503	-3.73313	4.22903	-0.825509	0.078	0.0740758	0.25616	0.0262381	0.272618
SO4ASSIM-PWY_sulfate_reduction_I_(assimilatory)	2.3546	0.96418	2.99344	1.6703	1.31196	1.19459	0.0856	0.0227665	0.205214	0.0270303	0.265151
PWY-5189_tetrapyrrole_biosynthesis_II_(from_glycine)	2.17929	0.76667	2.7988	1.75963	1.40035	1.1801	0.092	0.0278009	0.205233	0.0286537	0.265095
NAGLIPASYN-PWY_lipid_IVA_biosynthesis	2.17352	0.835294	2.7956	1.75084	1.38036	1.18322	0.0855658	0.0290609	0.205224	0.0287879	0.26533
PWY-1269_CMP_3_deoxy_D_manno_octulosonate_biosynthesis_I	2.17702	0.754491	2.79088	1.73662	1.40423	1.1766	0.0923631	0.0302027	0.205264	0.0301861	0.265685
PWY-5857_ubiquinol_10_biosynthesis_(prokaryotic)	2.40986	1.04497	2.93376	1.41146	1.31531	1.12011	0.086	0.0287239	0.205234	0.0302684	0.266023
PWY-5855_ubiquinol_7_biosynthesis_(prokaryotic)	2.41324	1.03234	2.93492	1.43505	1.31351	1.13477	0.0955618	0.0289442	0.205218	0.0310043	0.265929
PWY-6708_ubiquinol_8_biosynthesis_(prokaryotic)	2.41644	1.03015	2.93517	1.42463	1.30544	1.13819	0.0884	0.0290318	0.205215	0.0315238	0.265543
PWY-5856_ubiquinol_9_biosynthesis_(prokaryotic)	2.41295	1.06362	2.93291	1.46007	1.31791	1.12803	0.10036	0.0289499	0.205219	0.0316234	0.26573
PWY-6700_queuosine_biosynthesis	2.84007	1.51279	3.27468	1.4578	1.18056	1.14426	0.10116	0.0296418	0.205214	0.0347489	0.267672
HEME-BIOSYNTHESIS-II_heme_biosynthesis_I_(aerobic)	2.16422	0.759355	2.80348	1.91441	1.45495	1.16863	0.10076	0.0276204	0.205214	0.0353377	0.265885
PWY-6703_preQ0_biosynthesis	2.1767	0.616396	2.7983	1.78757	1.32945	1.18546	0.0968	0.0252525	0.20521	0.0353506	0.265857
PWY-5971_palmitate_biosynthesis_II_(bacteria_and_plants)	2.40623	1.46341	2.61213	1.12666	1.03431	0.876461	0.0915634	0.183959	0.472193	0.0353506	0.271298
PWY-6545_pyrimidine_deoxyribonucleotides_de_novo_biosynthesis_III	2.84083	0.83736	3.30502	2.35196	2.1558	0.987256	0.1184	0.0541044	0.212437	0.0452338	0.268593
PANTO-PWY_phosphopantothenate_biosynthesis_I	2.81893	1.50623	3.11774	1.28295	1.06751	1.06923	0.116353	0.0345444	0.205244	0.047303	0.272644
PWY-6467_Kdo_transfer_to_lipid_IVA_III_(Chlamydia)	2.17874	1.10905	2.7872	1.07152	1.38175	0.998073	0.119552	0.0459511	0.207437	0.0479221	0.272529
BIOTIN-BIOSYNTHESIS-PWY_biotin_biosynthesis_I	2.71714	1.00595	3.26848	2.06953	1.41743	1.18273	0.119152	0.026132	0.20521	0.0489524	0.268926
HEMESYN2-PWY_heme_biosynthesis_II_(anaerobic)	2.20287	1.06537	2.80888	1.51843	1.32733	1.05811	0.119152	0.0398592	0.205634	0.0500043	0.270924
HISTSYN-PWY_L_histidine_biosynthesis	2.32656	1.02974	2.86892	1.62283	1.19297	1.13346	0.12475	0.031103	0.205211	0.0532165	0.27047
PWY-6519_8_amino_7_oxononanoate_biosynthesis_I	2.91899	1.38047	3.44303	1.93184	1.37636	1.09921	0.135946	0.0307637	0.20521	0.0620823	0.273932
ILEUSYN-PWY_L_isoleucine_biosynthesis_I_(from_threonine)	2.95647	1.65319	3.43037	1.41057	1.25268	1.11151	0.1352	0.0408003	0.205523	0.0629394	0.275077
PWY-5913_TCA_cycle_VI_(obligate_autotrophs)	2.60303	1.37304	3.25038	1.34295	1.21054	1.09427	0.137545	0.0309435	0.20521	0.063671	0.278003
VALSYN-PWY_L_valine_biosynthesis	2.95545	1.64795	3.42776	1.4835	1.26447	1.10153	0.1456	0.0410348	0.205627	0.0655152	0.276931
TRPSYN-PWY_L_tryptophan_biosynthesis	2.33142	1.08998	2.95044	1.7229	1.2079	1.12034	0.1396	0.0298927	0.205218	0.0669394	0.277356
PWY-5101_L_isoleucine_biosynthesis_II	2.99901	1.70227	3.48568	1.48387	1.26313	1.11241	0.139544	0.0408742	0.205761	0.067355	0.277977
PWY-5103_L_isoleucine_biosynthesis_III	2.74849	1.40801	3.26657	1.56862	1.31019	1.0584	0.1488	0.0402231	0.205416	0.069684	0.279843
ARGSYNBSUB-PWY_L_arginine_biosynthesis_II_(acetyl_cycle)	3.20479	2.23115	3.54114	1.17678	1.05857	1.00755	0.1484	0.0403665	0.205572	0.0712424	0.290867
ARO-PWY_chorismate_biosynthesis_I	3.12748	2.20378	3.47015	1.11983	0.998391	1.0217	0.148741	0.0382177	0.205367	0.0712511	0.290809
PWY-7539_6_hydroxymethyl_dihydropterin_diphosphate_biosynthesis_III_(Chlamydia)	2.17887	0.837172	2.80507	1.78644	1.28702	1.09422	0.14954	0.0326144	0.205235	0.0722684	0.282385
PWY-6147_6_hydroxymethyl_dihydropterin_diphosphate_biosynthesis_I	2.1843	0.786859	2.80516	1.79825	1.2669	1.16614	0.15	0.0334571	0.20522	0.0730173	0.283257
HSERMETANA-PWY_L_methionine_biosynthesis_III	2.17535	0.729657	2.78479	1.87863	1.71497	1.03592	0.15114	0.0469581	0.207321	0.0744675	0.285232
GLUTORN-PWY_L_ornithine_biosynthesis	2.18874	0.849614	2.80479	1.74084	1.28692	1.13574	0.153139	0.0352918	0.205245	0.0745195	0.284922
PWY-6282_palmitoleate_biosynthesis_I_(from_(5Z)_dodec_5_enoate)	2.87673	1.6467	3.37555	1.41891	1.19719	1.06387	0.152739	0.0381464	0.205305	0.075632	0.283774
PWY-7560_methylerythritol_phosphate_pathway_II	2.41357	0.860202	2.83325	1.55433	1.24519	1.06534	0.152	0.0411924	0.205708	0.0782338	0.287084
NONMEVIPP-PWY_methylerythritol_phosphate_pathway_I	2.41474	0.850266	2.83486	1.54074	1.25716	1.02615	0.157137	0.0412334	0.205666	0.0790606	0.288813
PWY-621_sucrose_degradation_III_(sucrose_invertase)	2.44906	3.71904	-0.789104	-3.66134	3.06077	-1.05252	0.172	0.054483	0.219239	0.0821905	0.314229
PYRIDNUCSYN-PWY_NAD_biosynthesis_I_(from_aspartate)	2.72475	0.922161	3.07188	2.01527	1.25888	1.07237	0.158	0.036378	0.205332	0.0832121	0.298137
PWY-7664_oleate_biosynthesis_IV_(anaerobic)	2.85157	1.67506	3.35464	1.39894	1.17905	1.04724	0.166733	0.0407368	0.205521	0.0866753	0.296912
PWY0-862_(5Z)_dodec_5_enoate_biosynthesis	2.67807	1.48619	3.20373	1.42285	1.19488	1.0507	0.169532	0.0399247	0.205491	0.0869351	0.296363
PWY-7197_pyrimidine_deoxyribonucleotide_phosphorylation	2.94396	1.6025	3.27873	1.37609	1.14194	1.01734	0.1604	0.0500191	0.208406	0.0888615	0.306085
FASYN-ELONG-PWY_fatty_acid_elongation__saturated	2.99879	1.92684	3.50625	1.3249	1.11816	0.976737	0.17393	0.0472636	0.207022	0.0970216	0.311393
PWY-5659_GDP_mannose_biosynthesis	3.61398	1.81438	3.9043	2.01479	1.28955	1.01951	0.214	0.0462942	0.207015	0.146091	0.402356
Table S7. Differential abundance testing in functional pathways between bees in hive types.
ALDEx2 was run on unstratified functional pathway abundance data toidneitfy signiifcantly different pathways between bees in different hive types with the factors log and box. Data were pruned to include only features present in 30% of individual and "superpathways" and "engineered" pathways were removed.
